# Supplementary material for: High density genomic surveillance and risk profiling of clinical Listeria monocytogenes subtypes in Germany
Source: Genome Med. 2024 Oct 7;16:115. doi: 10.1186/s13073-024-01389-2 (PMC11457394; doi:10.1186/s13073-024-01389-2)
Supplement: Supplementary file 1 — Supplementary Material 1: Fig. S1. Comparison of the population structures of clinical L. monocytogenes isolates from in- and outside Germany. Fig. S2. Clinical disease manifestation as reported during case notification for different serogroups. Fig. S3. Duration and geographical spread of listeriosis clusters. Fig. S4. Absence of an Epsilon1b prophage in the L. monocytogenes Epsilon1a outbreak clone. Table S1. Clinical L. monocytogenes isolates included in this study. Table S2. Genomic features of representative isolates from selected German outbreak clusters. Table S3. Subpopulations of clinical L. monocytogenes isolates with inactivating mutations in selected genes. [file 13073_2024_1389_MOESM1_ESM.zip]

Archive with 2 entries (2 files):
- halbedel et al. supplementary information.pdf
- halbedel et al. table_S1.xlsx
